# Supplementary material for: Genetic Dissection of Grain Nutritional Traits and Leaf Blight Resistance in Rice
Source: Genes (Basel). 2019 Jan 8;10(1):30. doi: 10.3390/genes10010030 (PMC6356647; doi:10.3390/genes10010030)
Supplement: Supplementary file 1 [file genes-10-00030-s001.zip]

Archive with 1 entries (1 files):
- genes-400104-SI.xlsx
