# Supplementary material for: Genetic Dissection of Grain Nutritional Traits and Leaf Blight Resistance in Rice
Source: Genes (Basel). 2019 Jan 8;10(1):30. doi: 10.3390/genes10010030 (PMC6356647; doi:10.3390/genes10010030)
Supplement: Supplementary file 1 [file genes-10-00030-s001.zip › genes-400104-SI.xlsx]

## Sheet: colored rice accessions
Table S1: List of accessions used in the GWAS analysis
CR	IRGC
CR0001	IRGC7878
CR0002	IRGC8073
CR0003	IRGC8358
CR0004	IRGC10524
CR0005	IRGC11711
CR0006	IRGC13413
CR0007	IRGC14324
CR0008	IRGC14337
CR0009	IRGC14356
CR0010	Not available
CR0011	IRGC14368
CR0012	IRGC14738
CR0013	Not available
CR0014	IRGC14812
CR0015	IRGC14888
CR0016	IRGC14891
CR0017	IRGC14910
CR0018	IRGC14927
CR0019	Not available
CR0020	IRGC30462
CR0021	Not available
CR0022	IRGC31093
CR0023	IRGC31162
CR0024	IRGC31213
CR0025	IRGC32497
CR0026	IRGC32505
CR0027	IRGC32507
CR0028	IRGC32509
CR0029	IRGC34402
CR0030	IRGC34441
CR0031	IRGC34512
CR0032	IRGC36221
CR0033	IRGC36222
CR0034	IRGC36308
CR0035	IRGC40814
CR0036	IRGC46993
CR0037	IRGC47014
CR0038	IRGC56494
CR0039	IRGC56750
CR0040	IRGC56815
CR0041	IRGC57721
CR0042	IRGC57728
CR0043	IRGC57754
CR0044	IRGC57778
CR0045	IRGC58148
CR0046	IRGC60485
CR0047	IRGC61415
CR0048	IRGC63236
CR0049	IRGC63241
CR0050	IRGC63260
CR0052	IRGC63319
CR0053	IRGC63323
CR0054	IRGC63365
CR0055	IRGC65646
CR0056	IRGC66522
CR0057	IRGC66955
CR0058	IRGC68352
CR0059	IRGC69660
CR0060	IRGC69669
CR0061	Not available
CR0062	IRGC69675
CR0063	IRGC71586
CR0064	IRGC71595
CR0066	Not available
CR0067	Not available
CR0068	Not available
CR0072	Not available
CR0073	Not available
CR0074	Not available
CR0076	Not available
CR0079	Not available
CR0081	Not available
CR0082	Not available
CR0083	Not available
CR0087	Not available
CR0090	Not available
CR0091	Not available
CR0092	Not available
CR0095	IRGC1244
CR0096	IRGC4210
CR0097	IRGC4211
CR0098	IRGC4855
CR0099	IRGC4856
CR0100	IRGC4857
CR0102	IRGC4862
CR0106	IRGC8379
CR0108	IRGC11244
CR0110	IRGC11807
CR0111	IRGC12912
CR0112	Not available
CR0113	IRGC14311
CR0114	IRGC14816
CR0117	IRGC15005
CR0118	IRGC15075
CR0123	IRGC16454
CR0125	IRGC17128
CR0129	IRGC17873
CR0132	IRGC17895
CR0133	Not available
CR0134	IRGC18051
CR0135	IRGC18166
CR0136	Not available
CR0137	Not available
CR0138	Not available
CR0139	IRGC19967
CR0140	Not available
CR0141	Not available
CR0142	Not available
CR0143	IRGC20406
CR0144	IRGC20624
CR0145	IRGC20963
CR0146	IRGC21570
CR0147	IRGC21654
CR0148	IRGC22474
CR0149	IRGC22607
CR0150	IRGC23756
CR0151	IRGC24849
CR0152	IRGC25076
CR0155	IRGC25307
CR0156	IRGC25322
CR0157	IRGC25403
CR0159	IRGC25607
CR0166	IRGC27641
CR0167	IRGC27671
CR0169	IRGC28624
CR0170	IRGC30677
CR0171	IRGC31079
CR0172	IRGC31326
CR0173	IRGC32594
CR0174	IRGC33319
CR0178	IRGC46985
CR0179	IRGC46994
CR0180	IRGC47128
CR0181	Not available
CR0182	IRGC47829
CR0183	IRGC51958
CR0184	Not available
CR0186	IRGC54120
CR0191	IRGC61379
CR0192	IRGC63290
CR0193	IRGC63302
CR0194	IRGC63347
CR0197	IRGC69153
CR0198	IRGC69622
CR0199	IRGC69671
CR0201	IRGC74786
CR0202	IRGC74967
CR0203	IRGC75039
CR0204	IRGC75078
CR0206	Not available
CR0207	Not available
CR0208	IRGC79656
